# Supplementary material for: Biomarker Dynamics and Long-Term Treatment Outcomes in Breast Cancer Patients with Residual Cancer Burden after Neoadjuvant Therapy
Source: Diagnostics (Basel). 2022 Jul 18;12(7):1740. doi: 10.3390/diagnostics12071740 (PMC9318288; doi:10.3390/diagnostics12071740)
Supplement: Supplementary file 1 [file diagnostics-12-01740-s001.zip]

Archive with 1 entries (1 files):
- diagnostics-1801548-supplementary.pdf
